# Supplementary material for: Synthesis of 3,4-Bis(Butylselanyl)Selenophenes and 4-Alkoxyselenophenes Promoted by Oxone®
Source: Molecules. 2021 Apr 19;26(8):2378. doi: 10.3390/molecules26082378 (PMC8073937; doi:10.3390/molecules26082378)
Supplement: Supplementary file 1 [file molecules-26-02378-s001.zip]

Archive with 1 entries (1 files):
- molecules-1174846-supplementary.pdf
